# Supplementary material for: Tracking Prostate Carcinogenesis over Time through Urine Proteome Profiling in an Animal Model: An Exploratory Approach
Source: Int J Mol Sci. 2022 Jul 8;23(14):7560. doi: 10.3390/ijms23147560 (PMC9315930; doi:10.3390/ijms23147560)
Supplement: Supplementary file 1 [file ijms-23-07560-s001.zip]

Archive with 2 entries (2 files):
- Figures S1-S4, Table S1.pdf
- Tables S2-S4.xlsx
